# Supplementary material for: Quantitative Peptidomics of Mouse Brain After Infection With Cyst-Forming Toxoplasma gondii
Source: Front Immunol. 2021 Jul 22;12:681242. doi: 10.3389/fimmu.2021.681242 (PMC8340781; doi:10.3389/fimmu.2021.681242)
Supplement: Supplementary Table 1 — A list of peptides detected in mouse brain and serum. [file Table_1.xlsx]

## Sheet: Sheet1
Peptides indentified in brain	Peptides indentified in serum
AAAAAAGPEMVRGQVFDVGPRYTNLS
AAAAAGPASSQRLF
AAAAASRAVGAKL
AAAAASRAVGAKLG
AAAAASRAVGAKLGLR
AAAAASRAVGAKLGLREIR
AAAAASRAVGAKLGLREIRVH
AAAAASRAVGAKLGLREIRVHL
AAAAASRAVGAKLGLREIRVHLC
AAAAASRAVGAKLGLREIRVHLCQ
AAAAAVAAAAAAAAAAAAAAPNG
AAAAAVAAAAAAAAAAAAAAPNGK
AAAAELRLLEKSLG
AAAAEPGARTWPGSGSPRLG
AAAAKIQASFRGHMA
AAAATFSEQVGGGSGGAGRGGAAARVL
AAAATMAAAARELVLR
AAAAVAAAAAAAAAAAAAAPNGKA
AAAAVVEFQRAQSLL
AAAERRRLYPPSAEYPDLRKHNNCMASHLTPAVY
AAALARLGLRPVK
AAALQRIEQLSSRVVRVL
AAALQRIEQLSSRVVRVLG
AAANRLRKDGGQYALVAACAAGGQGHAMIVEAYPK
AAARASLGRILPESSILF
AAARASLGRILPESSILFL
AAATGAGRLRRAASALL
AAATGAGRLRRAASALLL
AAATGAGRLRRAASALLLR
AAAVPQRAWTVEQLR
AAAVRQDLAQLM
AAAVRQDLAQLMN
AAAVRSVKGLVA
AAAVRSVKGLVAVVT
AAAVRSVKGLVAVVTGGASGLG
AADTRAKAVTLDLRRRLL
AADTRAKAVTLDLRRRLLS
AAEIHSRPQSSRPVL
AAEIHSRPQSSRPVLL
AAEKTKEGVLYVGSKTSGVVQ
AAEKTKQGVTEAAEKTKEGVLY
AAEKTKQGVTEAAEKTKEGVLYVGSK
AAEKTKQGVTEAAEKTKEGVLYVGSKTSGVVQ
	AAEVDLPTEELQGLVPR
AAFGKPINF
AAFQKVVAGVAT
AAFQKVVAGVATAL
AAFQKVVAGVATALAHKYH	AAFQKVVAGVATALAHKYH
AAFVTLLTGAKMPIVG
AAGGVEHQQLLDLAQKHLSSVSRVYE
AAGHLDDLPGALSALSDLHAHKL
AAGKEVMIVGVGEKIKGILY
	AAGPVSPMCPGRIRHFKI
AAGTLYTYPENWRAFKALIA
AAGVWLARNLSDIDLMAPQPGV
AAITKNNDLVRKKRVEGDRR
AAKAPAPAAPAAAEPQAEAPAAAASSEQSVAVKE
AAKPKLYYFNGRGRMESIRWLLA
AAKSFASRLRDSRRFL
AAKSFASRLRDSRRFLNGFL
AAKSFASRLRDSRRFLNGFLA
AAKVFESIGKF
AAKVFESIGKFG
AAKVFESIGKFGL
AAKVFESIGKFGLA
AAKVFESIGKFGLAL
AAKVFESIGKFGLALA
AAKVFESIGKFGLALAV
AALTAEHFVALQSLLK
AALTDVQRLQ
AALTRNPQFQ
AALTRNPQFQKLL
AALTRNPQFQKLLE
AALTRNPQFQKLLEWHRA
AALTRNPQFQKLLEWHRANSANLK
AALTRNPQFQKLLEWHRANSANLKLR
AALTRNPQFQKLLEWHRANSANLKLRELF
AALTRNPQFQKLLEWHRANSANLKLRELFE
AALYGGVEGGGTRSKVLL
AALYGGVEGGGTRSKVLLL
AAMLGDAIMVAKGLAKLT
AANKPKGQNSLALHKVIMVG
AANKPKGQNSLALHKVIMVGSGGVGKSALT
AANNLLAGLRGEAMPSELKL
AANSKVAFSAVRSTN
AAPEPARAAPPPPPPPPPPLGADRVVK
AAPPALDIFGDLFDSAPEVA
AAPQLFRALV
AAPQLFRALVS
AAPQLFRALVSA
AAPQLFRALVSAQWVAEALK
AAPQLFRALVSAQWVAEALKA
	AAPRPPPAISVSVSAPAF
AAPSPGSSGGGGFFSSLSNAVKQTTA
AAQASAAPKAGTATGRIVA
AAQASAAPKAGTATGRIVAVIG
AAQAVSLLREVARLEAPLEELRALQ
AAQEEYIKRALA
AAQKINEGLEHLAKAEKYLK
AAQKINEGLEHLAKAEKYLKTGFLK
AARPNSGAIHLKPPG
AARVLVIGSGGREHTLAWKLA
AASAIKGLSALR
AASAIKGLSALRSSTGRPIAFVR
AASGEARRVLV
AASGEARRVLVY
AASGEARRVLVYGGRGALG
AASGEARRVLVYGGRGALGSR
AASGEARRVLVYGGRGALGSRCVQ
AASGEARRVLVYGGRGALGSRCVQAFR
AASLVGKKIVFV
AASLVGKKIVFVT
AASPGATPGSATASAERASTAAP
AASPGATPGSATASAERASTAAPVA
AASPGPERRPPPAQAPAPQPAPQPAPTPSVG
AASRDADEIHKDVQNYYG
AASSSQVSEMKGVEDSSK
AASSSQVSEMKGVEDSSKT
AASSSQVSEMKGVEDSSKTQ
AASSSQVSEMKGVEDSSKTQTEGPRHSEEGLGPVQ
AATDLERVSNAEPEPRSLS
	AATFGLILDDVSLTHLTFGK
AATGFVKKDQMGKGEEGYPQEGILE
AATMSEPRRVG
AATMSEPRRVGFVG
AATNLENQLHSAQKNLLF
AAVGRVGSFG
AAVGRVGSFGSSPPGLA
AAVKTLNPKAEVARAQ
AAVKTLNPKAEVARAQAAL
AAVKTLNPKAEVARAQAALA
AAVPELLEQQEEDRSKL	AAVPELLEQQEEDRSKL
AAVTLKNLTGLNQRR
AAVTMSVSGRKVA
AAYKLVLIR
AAYKLVLIRH
AAYKLVLIRHG
AAYKLVLIRHGESAW
AAYKLVLIRHGESAWNL
AAYKLVLIRHGESAWNLEN
AAYKLVLIRHGESAWNLENRF
AAYKLVLIRHGESAWNLENRFSGWYD
	AAYLQNLNSADLLKALCYPRV
	AAYLTSLNSADLLKALCYPR
	AAYLTSLNSADLLKALCYPRV
ACAAGGQGHAMIVEAYPK
ACARPLISVYSEKGESSGKNVTLPAVF
	ACEYKGRLSKAGAEPAPERQAESSQVKQ
ADAAASPVGKRLLLL
ADALASAAGHLDDLPGALSALSDLHAHKL
ADEATRRVVSEIPVLK
ADEATRRVVSEIPVLKT
ADEELEALRKQRLAELQ
ADERKDEGKAPHWTSASLTE
ADIKTGIFAK
ADIKTGIFAKNVQKRLN
ADIKTGIFAKNVQKRLNR
ADIKTGIFAKNVQKRLNRAQE
ADIQTERAYQKQPTIFQNKKRVLLG
	ADKMDMSLDDIIKLN
ADKPDMGEIASFDK
ADKPDMGEIASFDKA
ADKPDMGEIASFDKAK
ADKPDMGEIASFDKAKL
ADKPDMGEIASFDKAKLK
ADKPDMGEIASFDKAKLKK
ADKPDMGEIASFDKAKLKKTET
ADKPDMGEIASFDKAKLKKTETQ
ADKPDMGEIASFDKAKLKKTETQE
ADKPDMGEIASFDKAKLKKTETQEK
ADKPDMGEIASFDKAKLKKTETQEKN	ADKPDMGEIASFDKAKLKKTETQEKN
ADKPDMGEIASFDKAKLKKTETQEKNTLPTKE
ADKPDMGEIASFDKAKLKKTETQEKNTLPTKETIEQE
ADKPDMGEIASFDKAKLKKTETQEKNTLPTKETIEQEK
ADKPDMGEIASFDKAKLKKTETQEKNTLPTKETIEQEKR
ADLSLVDALTEPPPEIEGEIKRDF
ADLSLVDALTEPPPEIEGEIKRDFM
ADLSLVDALTEPPPEIEGEIKRDFMAA
	ADMQNLVERLE
	ADMQNLVERLERAVG
ADMQNLVERLERAVGRLE	ADMQNLVERLERAVGRLE
	ADMQNLVERLERAVGRLEA
	ADMQNLVERLERAVGRLEAVSHTSDMH
	ADMQNLVERLERAVGRLEAVSHTSDMHCGYG
	ADNSVVRFVPREEGPYEVEVTYDGVPVPGSPFPLE
ADPAAGPPPSEGEESTVRFARKGA
ADRAALEELVRLQG	ADRAALEELVRLQG
ADSKAKPAKAANKTPPKSPGDPARAAKRLSLESEGAN
ADSNKTRIDEANQRATKMLGSG
ADTGLRRVVPSDLYPLVL
ADTGLRRVVPSDLYPLVLR
ADTLWDIQKDLKDL
ADVDIKELAVETKNFSG
AEAAAAPAPAAGPGQMS
AEAEAGGDEARCVRLSAERAKLL
AEAEAGGDEARCVRLSAERAKLLL
AEAPAAAASSEQSVAVKE
AEARASRWYFGGLA
AEARKRRELLPLIYHHLLQ
AEAVAVLKGEQEKEAQHKDQPAALP
AEDADMRNELEEMQRRADQL
AEDADMRNELEEMQRRADQLA
AEDIKTKIKNYK
AEDIKTKIKNYKT
AEDIKTKIKNYKTAPFD
AEEAMVDNWRPAQPLKNRKIKASFK
AEEEVAKLEKHLMLLR
	AEEGIAAGGVMDVNTALQEVLKTALIHDGLA
AEFPSKVST
AEFPSKVSTRTSSPAQG
AEFPSKVSTRTSSPAQGVGA
	AEFYGSVEHPQTYYYAVAVVK
	AEGEDVGWWRSWL
AEGQKPGFGYGGR
AEGQVLVLDGRGHLLG
AEIEKFDKSKLKKTETQEKNPLPSKETIEQEKQAGES
	AEKNSTIVFPLPVDMLQ
AEKTKEGVLYVGSKTSGVVQ
AEKTKQGVTEAAEKTKEGVLY
AEKTKQGVTEAAEKTKEGVLYVGSKTSGVVQ
AELEALEGRVQKM
AELEGLVRAAQSTAMN
AELEGLVRAAQSTAMNR
AELSKLVIVAKAARSEL
AELTNYKDAASNRHLRFKLQ
AEMGSKGVTAGK
AEMGSKGVTAGKIASNVQ
AEMGSKGVTAGKIASNVQKK
AEMGSKGVTAGKIASNVQKKL
AEMGSKGVTAGKIASNVQKKLT
AEMGSKGVTAGKIASNVQKKLTR
AEMGSKGVTAGKIASNVQKKLTRAQE
AEMGSKGVTAGKIASNVQKKLTRAQEK
AEMGSKGVTAGKIASNVQKKLTRAQEKVLQ
AEQLFSSALCAARLLR
AEQVALSRTQVCG
AEREIVRDIKEKL
AERRRAWNTEDDLPVYLARPGSAAQTPRQKYG
AESHLQSSLIT
AESHLQSSLITA
AESSAATQSPSVS
AESSAATQSPSVSSSSSG
AETEERSLDNFFAKRDKK
AETEERSLDNFFAKRDKKK
AETVADTRRLITKP
AETVADTRRLITKPQNLN
	AEVDLPTEELQGLVPR
AEVEETLKRLQ
AEVEETLKRLQSQKGVQ
AEVQQLRVQEAVDAMVKSVERENIRKMQGLM
AEVQQLRVQEAVDAMVKSVERENIRKMQGLMFR
	AEYMQSVGNMRKCSTSRLLEACTFHKH
AFANLRKVLIS
	AFDKYTWSSLMMSQVMNPA
AFKDTGKTPVEPEVAIHRIRIT
AFKDTGKTPVEPEVAIHRIRITLT
AFLHWYTGEGMD
AFLSSPEHVNRPINGNGKQ
AFPNLRDFL
AFQKVVAGVATALAHKYH
AFSRSGRLL
AFSRSGRLLL
AFSRSGRLLLAGY
	AFVHWYVGEGMEEGEFSEAR
AGAAEDVRVLFGAAVRAALE
AGCKNFFWKTFT
AGCKNFFWKTFTSC
AGFAGDDAPRAVFPSIVGRPRHQGVMVG
AGGHKLGLALELEA
AGGHKLGLGLEFQA
AGGHKVGLGFELEA
AGGVEHQQLLDLAQKHLSSVSRVYE
AGGVGSIVRVLTARKTV
	AGHLDDLPGALSALSDLH
AGHLDDLPGALSALSDLHAHKL
	AGHPFMWNEHLGYVLTCPSNLGTGL
AGIAIKLAKDREAAEGLG
AGIKKKGERADLIAYLKKATNE
AGKHVPRAVFVDLEPTVIDEVR
AGKSSLFKIILL
AGKSSLFKIILLG
AGLGHPSAFGRATHAVVR
AGLGHPSAFGRATHAVVRAPPESLCR
	AGLLGLLEEMRDDKLAQLITRTQAMC
AGLLKKTTGL
AGLLKKTTGLVG
AGLLKKTTGLVGL
AGLLKKTTGLVGLA
AGLLKKTTGLVGLAV
AGLLKKTTGLVGLAVC
AGLNSLEAVKRKIQALQ
AGLPRRIIKETQR
AGLPRRIIKETQRL
AGLPRRIIKETQRLL
AGLPRRIIKETQRLLA
AGLPVRDPAVDRSLRSVFVG
AGLQFPVGRVHRLLR
AGPGPRTGPPTTQQPRPSGPGPAG
AGPRPVVLSGPSGAGKSTLLK
	AGPVSPMCPGRIRHFKI
AGQAFRKFLPLF
AGQAFRKFLPLFD
AGQAFRKFLPLFDRVLVE
AGQAFRKFLPLFDRVLVERSAA	AGQAFRKFLPLFDRVLVERSAA
AGRKLALKTIDWVSFVE
AGRLPACVVDCGTGYTKLG
AGRSAVSASSKWLD
AGRSAVSASSKWLDGF
AGRSAVSASSKWLDGFR
AGRSAVSASSKWLDGFRKWYY
AGRSAVSASSKWLDGFRKWYYN
AGRSAVSASSKWLDGFRKWYYNA
AGRSAVSASSKWLDGFRKWYYNAA
AGRSAVSASSKWLDGFRKWYYNAAGFNKLG
AGRTMQAARCPTDELS
AGRTMQAARCPTDELSLS
AGRTMQAARCPTDELSLSNCAVVNEKDFQSGQHVMVR
AGRVDLVDESGYVPGYKHAGTYDQKVQGGK
AGSALNRMKELQQ
AGSAWVSKVSRLL
AGSAWVSKVSRLLG
AGSRLETVGSVFSRTRDLMR
AGSVADSDAVVKL
AGSVADSDAVVKLDDGHLN	AGSVADSDAVVKLDDGHLN
AGSVADSDAVVKLDDGHLNN
AGSVADSDAVVKLDDGHLNNSLG
AGTALKRLM
AGTALKRLMAEY
AGTALKRLMAEYKQL
AGTALKRLMAEYKQLT
	AGTSLVNFF
AGTTTIEAVKRKIQVL
AGTTTIEAVKRKIQVLQ	AGTTTIEAVKRKIQVLQ
AGVATALAHKYH
AGVHIKLPLL
AGVSFSGHRLE
AGVSFSGHRLELL
AGVSFSGHRLELLA
AGYLTEPVNREPPSREAQLMTLK
AHGSVVKSEDYAFPTYADRRDYPLPDVAHVTMLS
AHRLQMRLL
AHRLQMRLLT
AIAEAWARLDHKFDLMYAKRA
AIFGGARPREEVVQKEQE
AIGVKPPRGILL
AINVSSRFEEEIKAEQEERKKQAEEVKQRKAA
AIWNVINWENVTERYTACKK
AKAPAPAAPAAAEPQAEAPAAAASSEQSVAVK
AKAPAPAAPAAAEPQAEAPAAAASSEQSVAVKE
AKCLLTSSLSVRTKLLQ
AKDVKFGADARALM
AKDVKFGADARALML
AKDVKFGADARALMLQ
AKDVKFGADARALMLQGVDLL
AKEGVVAAAEKTKQGVTEA
AKEGVVAAAEKTKQGVTEAAEKTKEGVLY
AKFIRNFA
AKFIRNFAEKAPSMV
AKFIRNFAEKAPSMVA
AKFIRNFAEKAPSMVAAAVT
AKFIRNFAEKAPSMVAAAVTYSKPRLA
AKLLSCVLGPRLY
AKPRNQGGYGGSSSSSSYGSGRRF
AKTSPAKQQAPPVRNL
AKVAVLGASGGIG
AKVAVLGASGGIGQPLS
AKVAVLGASGGIGQPLSLL
AKVAVLGASGGIGQPLSLLL
AKVAVLGASGGIGQPLSLLLK
AKVEQVLSLEPQHELK
AKVKGDGTISAITEKETHF
AKWGEGDPRWIVEE
AKWGEGDPRWIVEERADATN
	AKWGEGDPRWIVEERADATNVN
	ALASAAGHLDDLPGALSALSDL
ALASSGSGAGLLRFLR
ALASSGSGAGLLRFLRLVG
ALEFGERLSDLAKIRKV
ALETVPKDLRHLR
ALETVPKDLRHLRACLL
ALKQISSNRCFGGLQ
ALLAEHLLKPLPADRQIETGPFLE
ALLDGKNVNAGGHKLGLGLEFQA
ALLRGVFIVA
ALLRGVFIVAAKRTPFG
	ALMLQGVDLLADAVAVTMGPK
ALMLQGVDLLADAVAVTMGPKGR
ALPFQKGLEKYKNIDEDELLGKLSEEELK
	ALPFRKDLGDYKDLDEDELLG
	ALPFRKDLGDYKDLDEDELLGKLSE
	ALPFRKDLGDYKDLDEDELLGKLSESEL
	ALPFRKDLGDYKDLDEDELLGKLSESELKQLE
ALPHAILRL
ALPHAILRLDL
ALPHAILRLDLA
ALPSVRQIDATYVRF
ALQALHSSGVGLRRILA
ALRAMRGIVN
ALRAMRGIVNG
ALSDADVQKQIKHM
ALSDADVQKQIKHMM
ALSDADVQKQIKHMMA
ALSDLHAHKLR
ALSDLHAHKLRVD
ALSDLHAHKLRVDPVNFKLLS
	ALSFYQPRAPSAEVEMTAYVL
	ALSFYQPRAPSAEVEMTAYVLL
	ALSFYQPRAPSAEVEMTAYVLLAYLTSESSRPT
ALSVAPSKAREYSKEGWEYLKEHSK
ALVRDPEPAAGSSRWLPTHVQVTVLR
AMAAFPKKQN
AMAPRTLLL
AMDVVYALKRQGRTLYGFGG
AMERFGSRNGKTSKKITISDCGQL
AMFEQMRANVGKLLK
AMKAVCVLK
AMKAVCVLKGDGPVQ
AMKAVCVLKGDGPVQGTIHFEQKASGEPVVL
AMNRHIKASTKVEVDMEKAESLQ
AMRQTPLT
AMRQTPLTCSGHTRPVVDLA
	AMVSEFLKQARFLENQEQEYVQAV
ANANRKFLD
ANCYEEVKDRCTLAEKLGGSAVISLEGKPL
ANLERTFIAIKPDGV
ANLERTFIAIKPDGVQRGLVG
ANNLLAGLRGEAMPSELKL
ANRGPSYGLSREVQE
ANSERTFIAIKPDGV
ANSERTFIAIKPDGVQ
ANSERTFIAIKPDGVQR
ANSERTFIAIKPDGVQRGLVG
ANSKVAFSAVRSTN
APAEPAASVTSVADVH
APAPAAPAAAEPQAEAPAAAASSEQ
APAPAAPAAAEPQAEAPAAAASSEQS
APAPAAPAAAEPQAEAPAAAASSEQSVAVK
APAPAAPAAAEPQAEAPAAAASSEQSVAVKE
APAPQPAPQPAPTPSVG
APAPSAASRKAKVL
APDKYESEKQRLGSERRLL
APDKYESEKQRLGSERRLLG
APFAPLHGGGSLHYSLSRKAGPGGTRSAAGSSSG
APGIIPRISVREPMQ
APIKVGDAIPSVEVF
APIKVGDAIPSVEVFEGEPGKKVNLAELFK
APISPGPLTPMREKDVLE
APKRGSGKDSHTRTTHYGSLP
APKRGSGKDSHTRTTHYGSLPQ
APKVTSELLRQLR
APPEPVPPPRAAP
APPEPVPPPRAAPAPT
APPEPVPPPRAAPAPTH
APPEPVPPPRAAPAPTHV
APPGGRANITSLG
APPGRPDVFPPPLSSE
APPSVFAQVPQAPPVLVFK
APPSVFAQVPQAPPVLVFKLT
APPVRNLHQSGFSLS
APPVRNLHQSGFSLSG
APPVRNLHQSGFSLSGAQIDDNIPRRTTQ
APPVRNLHQSGFSLSGAQIDDNIPRRTTQRIV
	APQGSLGEYLFERLTLKHD
	APQGTGLGFRELACDDPEAEQVALL
APRAVFPSIVGRPRHQGVMVG
APRYLKGHDSVFVAPVK
APSDPRLRQFLQ
APSGRMSVLKNLQSLDPSHRISD
APSPASTASPAKAESSGVIDLF
APSPGSSGGGGFFSSLSNAVKQT
APSPGSSGGGGFFSSLSNAVKQTTA
APSRLNQSPGLA
APSTMKIKIIAPPERKY
APTRKFFVG
APTRKFFVGGNWKMNGR
APVISAEKAYHEQL
APVISAEKAYHEQLS
APVKITLTE
APVPMPDLKNVRSKIGSTENLK
APVPPANEPETLKQQSQ
APVPPANEPETLKQQSQYQ
AQASAAPKAGTATGRIVA
AQASAAPKAGTATGRIVAVIG
AQATGKPAQYIAVHVVPDQL
AQATGKPAQYIAVHVVPDQLMTF
AQGRYEGSGDGGAAAQSLYIANHAY
AQGTLSKIFKLGGR
AQGTLSKIFKLGGRDS
AQGTLSKIFKLGGRDSRSGSPMA
AQIDDNIPRRTTQ
AQIDDNIPRRTTQR
AQIDDNIPRRTTQRIV
AQIDDNIPRRTTQRIVAPPGGRAN
AQIDDNIPRRTTQRIVAPPGGRANITS
AQIDDNIPRRTTQRIVAPPGGRANITSLG
AQILPIRFQEHLQ
AQILPIRFQEHLQLQ
AQILPIRFQEHLQLQNLG
AQNLKDLAGRLPAGPRGMGTAL
AQNLKDLAGRLPAGPRGMGTALKLL
AQPAPKPEPSFSEYASVQVQR
AQPAPKPEPSFSEYASVQVQRK
	AQQAADKYLYVDKN
	AQQAADKYLYVDKNF
	AQQAADKYLYVDKNFINNPL
	AQQAADKYLYVDKNFINNPLA
	AQSRDTGNPFPDSGELDNPFQDPAVIQHRPSQQY
AQVDEVVDIMRVNVDKVLE
AQVEEVVDIMRVNVDKVLE
AQWLAEFKKYLEKPITMLL
ARCERLRGAALR
ARCERLRGAALRDVLG
ARENEMDENLEQVSGIIGNLR
ARFEGLKKISAYMKSSRYIATPIFSKM
ARHGFLPRHR
ARHGFLPRHRDTGILDSI
ARHGFLPRHRDTGILDSIGRF
ARHGFLPRHRDTGILDSIGRFF
ARHGFLPRHRDTGILDSIGRFFSGDR
ARHGFLPRHRDTGILDSIGRFFSGDRGAPK
ARLDHKFDLMY
ARLDHKFDLMYA
ARLDHKFDLMYAKRA
ARLDHKFDLMYAKRAF
ARLDHKFDLMYAKRAFVHWYVGEGME
ARLQPALWPFPRSVQMFPRLL
ARNWIPTAGMW
ARPKIKAFLSSPEHVNRPINGNGKQ
ARPNSGAIHLKPPG
ARPRPREYKAGDLVF
ARPRPREYKAGDLVFAKMK
ARRQDEARAGVPLR
ARSRPGLCHMYKDSHTRTTHYG
ARSRPGLCHMYKDSHTRTTHYGSLP
ARVWSLMRFLIKGSV
ARYAFGQEKTVSLNNLSADEVTRAMQNVLSGKA
ARYIQQVRKAPSGRMSVLKNLQSLDPSHRISD
ASAAGHLDDLPGALSALSDLHAHKL
ASAAPKAGTATGRIVAVIG
ASALKAWGGKKENLK
ASALKAWGGKKENLKAAQEEYIKRALA
ASASYHISNLLE
ASASYHISNLLEKMT
ASASYHISNLLEKMTSSDKDFRFM
ASATRVIQKLR
ASATRVIQKLRNW
ASATRVIQKLRNWA
ASATRVIQKLRNWASGQDLQ
ASATRVIQKLRNWASGQDLQAKLQ
ASATRVIQKLRNWASGQDLQAKLQLRY
	ASCASIDIEDATQHLRDIL
ASDYKSAHKGFKGA
ASDYKSAHKGFKGAYDAQGTLS
ASDYKSAHKGFKGAYDAQGTLSK
ASDYKSAHKGFKGAYDAQGTLSKIFKLGGR
ASDYKSAHKGFKGAYDAQGTLSKIFKLGGRDSRSGSPMA
ASFIWVQLKKTSEVDLAKPLVK
ASGAPPGGQQRQGPPQKPPGPAGPTRQASQAGPGPR
	ASGETLHSPKVGQPGAAGPVSPMCPGRIRHFKI
ASGGIGQPLSLLL
ASGGIGQPLSLLLK
ASGGIGQPLSLLLKNSPLVS
ASGGIGQPLSLLLKNSPLVSRLT
ASGNAQIGKSAPDFTATAVVDGAFKEIKL
ASGNAQIGKSAPDFTATAVVDGAFKEIKLSDYRGKYVVL
ASGNAQIGKSAPDFTATAVVDGAFKEIKLSDYRGKYVVLF
ASGNLGHTPFLDEL
ASGPGGLHADLLR
ASGPGGLHADLLRGDSFVG
ASGRRAPRTGLLELR
ASGVAVSDGVIKV
	ASGVAVSDGVIKVFNDM
ASGVAVSDGVIKVFNDMK
ASGVAVSDGVIKVFNDMKV	ASGVAVSDGVIKVFNDMKV
ASGVAVSDGVIKVFNDMKVR
ASGVAVSDGVIKVFNDMKVRK
ASGVAVSDGVIKVFNDMKVRKS
ASHHPADFTPAVH
	ASHHPADFTPAVHASLDKFLASVSTVL
ASHHPADFTPAVHASLDKFLASVSTVLTSKY	ASHHPADFTPAVHASLDKFLASVSTVLTSKY
ASHHPADFTPAVHASLDKFLASVSTVLTSKYR
ASHLELNNGTKMPTLG
ASHLELNNGTKMPTLGLG
	ASHPRALHCLRMLLR
ASIKKGEDFVKNMK
ASKCPKCDKTVYFAEKVSSLGKDWHKFCLK
ASKPTLNEVVIVS
ASKPTLNEVVIVSAIRTPIG
ASKPTLNEVVIVSAIRTPIGSFLG
ASKTPVGFIGLG
ASKTPVGFIGLGNMGNPMAKNLMK
ASLDKFLASVSTVL
ASLDKFLASVSTVLT
ASLDKFLASVSTVLTSK
ASLDKFLASVSTVLTSKY	ASLDKFLASVSTVLTSKY
ASLDKFLASVSTVLTSKYR	ASLDKFLASVSTVLTSKYR
ASLFKKKTVDDVIKEQNREL
ASLKDLEGKWRLM
ASLKDLEGKWRLME
ASLLQSERVLYLVQGEKKVRAPLS
ASLSLAPVNIFKAGADEERAETARLS
ASLSTFQQMWISKQEYDESGPSIVHRKCF
ASLVPLKEKKLMEVK
ASNNTASIAQARKLVE
ASNNTASIAQARKLVEQLK
	ASPEETAASGLPTDTSDEIMDLL
ASPGATPGSATASAERASTAAP
ASPGATPGSATASAERASTAAPV
ASPGATPGSATASAERASTAAPVA
ASPGPERRPPPAQAPAPQPAPQPAPTPSVG
ASPKPGALKESSDKVSRVA
ASPLRSLLF
ASPRTVTVNDCEAKVKGDGTISAITEKETHF
ASQATPVTQGQGRQSRPVAGGPGAPPAARPPASPSPQ
ASQATPVTQGQGRQSRPVAGGPGAPPAARPPASPSPQR
ASQDGKLIIWDSYTTNKVHAIPLR
ASQKRPSQRSKYL
ASQKRPSQRSKYLA
ASQKRPSQRSKYLAT
ASQKRPSQRSKYLATA
ASQKRPSQRSKYLATAS
ASQKRPSQRSKYLATAST
ASQKRPSQRSKYLATASTM
ASQKRPSQRSKYLATASTMD
ASQKRPSQRSKYLATASTMDH
ASQKRPSQRSKYLATASTMDHA
ASQKRPSQRSKYLATASTMDHAR
ASQKRPSQRSKYLATASTMDHARH
ASQKRPSQRSKYLATASTMDHARHG
ASQKRPSQRSKYLATASTMDHARHGF
ASQKRPSQRSKYLATASTMDHARHGFL
ASQKRPSQRSKYLATASTMDHARHGFLP
ASQKRPSQRSKYLATASTMDHARHGFLPR
ASQKRPSQRSKYLATASTMDHARHGFLPRH
ASQLRLRSALA
ASQLRLRSALALVT
ASQSQAQDVRVEGAFPVT
ASQTQGIQQLLQ
ASRLLHRLRHALA
ASSAQSSGSSGGPAVPTVQRGIVK
ASSDIQVKELEKRAS
ASSDIQVKELEKRASG
ASSDIQVKELEKRASGQ
ASSDIQVKELEKRASGQA
ASSDIQVKELEKRASGQAF
ASSDIQVKELEKRASGQAFE
ASSDIQVKELEKRASGQAFEL
ASSDIQVKELEKRASGQAFELI
ASSDIQVKELEKRASGQAFELIL	ASSDIQVKELEKRASGQAFELIL
	ASSDIQVKELEKRASGQAFELILS
	ASSDIQVKELEKRASGQAFELILSP
	ASSDIQVKELEKRASGQAFELILSPR
ASSFREAMRIGAEVYHNLK
ASSGGQAEQLDALVKKDKVVVFLK
ASSHTVLMRLV
ASSHTVLMRLVA
ASTEGANNMPKQVE
ASTEGANNMPKQVEVR
ASTEGANNMPKQVEVRM
ASTEGANNMPKQVEVRMH
ASTEGANNMPKQVEVRMHD
ASTEGANNMPKQVEVRMHDS
ASTEGANNMPKQVEVRMHDSH
ASTEGANNMPKQVEVRMHDSHL
ASTEGANNMPKQVEVRMHDSHLS
ASTEGANNMPKQVEVRMHDSHLSS
ASTMDHARHGFLPR
ASTMDHARHGFLPRHR
ASTMDHARHGFLPRHRDTGILD
ASTVRPSFSLGNETLKVPLA
ASVGTLAFDEYGRPFLIIKDQDRKSRLMG
ASVGTLAFDEYGRPFLIIKDQDRKSRLMGLEALK
ASVSTVLTSKY
ASVSTVLTSKYR
ASYPGPGKSKAKYPFKKRAGLQ
ATASTMDHARHGFLP
ATASTMDHARHGFLPR
ATASTMDHARHGFLPRHRDTGILD
ATAVVVNIGKK
ATAVVVNIGKKL
ATAVVVNIGKKLY
ATAVVVNIGKKLYE
ATAVVVNIGKKLYEG
ATAVVVNIGKKLYEGKT
ATAVVVNIGKKLYEGKTK
ATDELASKLSR
ATDELASKLSRRLQ
ATDMSQGELIHPKALPLIVG
ATDNQAIKALLQ
ATDNSKVADGQISTEVSEAPVASDKPKT
ATDNSKVADGQISTEVSEAPVASDKPKTLV
ATDWRLILDWVPYINGKFKKDD
ATEGMILTNHDHQIRVGVLT
ATFVELSTKAKMPLVG
ATGFVKKDQMGKGEEGYPQEGILE
ATGQKLMR
ATGQKLMRAIRVFE
ATGSWDSFLKIWN
ATGTKIAYETKVDLVQ
ATKIDKEACRAAYNLVR
ATLKDITRRLK
ATLKDITRRLKSIK
ATLKDQLIVNLLK
ATLKEKLI
ATLKEKLIA
ATLKEKLIASVADDEAAVPNNKITVVGVG
ATLLRSKLT
ATLLRSKLTNVA
ATLLRSKLTNVATSVSN
ATLLRSKLTNVATSVSNK
ATLLRSKLTNVATSVSNKSQAK
ATLLRSKLTNVATSVSNKSQAKVS
ATLLRSKLTNVATSVSNKSQAKVSG
ATLLRSKLTNVATSVSNKSQAKVSGMF
ATLLRSKLTNVATSVSNKSQAKVSGMFA
ATLLRSKLTNVATSVSNKSQAKVSGMFAR
ATLLRSKLTNVATSVSNKSQAKVSGMFARMG
ATLRVHPEAQAKVDVFREDLCSKTENLLG
ATMSGVTTCLRFPGQLNADLRKLAVN
ATPGSATASAERASTAAPVA
ATPKQGPRML
ATPVTQGQGRQSRPVAGGPGAPPAARPPASPSP
ATPVTQGQGRQSRPVAGGPGAPPAARPPASPSPQR
ATQADLMELDMAMEPDRKAAVSHWQQ
ATRRALHFVF
ATRRALHFVFK
ATRRLTDAFLLL
ATRRLTDAFLLLR
ATRRLTDAFLLLRNNSIQTRQLLAEQVSSHTT
ATSASSHLNKGIK
ATSASSHLNKGIKQM
ATSASSHLNKGIKQMY
ATSASSHLNKGIKQMYM
ATSASSHLNKGIKQMYMS
ATSASSHLNKGIKQMYMSLPQGEKVQ
ATSNNPRKFSEKIALHNQ
	ATSPKCPGRPWKPASWKDPNTETTEFSDFDLLDALS
ATSRGVAGALRPLL
ATSRGVAGALRPLLQ
	ATTFRLLWENGNLL
	ATTFRLLWENGNLLR
ATTVSTQRGPVYIGELPQDFLR
ATVDLEKLRMSGAGKAIGVLT
AVAGGVVNSALYNVDAGHRAVIFDRF
AVAVGRPSNEELRNLS
AVAVGRPSNEELRNLSL
AVDHINSRIAPALI
	AVEKLSVEALNSLTGEF
AVESRVTQEEIKKEPEKPIDREKTCPLLL
AVFRGRMSMKEVDEQML
AVFVDLEPTVIDEVR
AVGVRLRGDPTNA
AVKRPVRVLVD
AVLLPKKTESHHKAKGK
AVLRTDGEPRARLGALLA
AVLRTDGEPRARLGALLARYIQQV
AVNLSRNGPALQ
AVNMVPFPRLH
AVNMVPFPRLHF
AVNMVPFPRLHFF
AVNMVPFPRLHFFMPGFAPLTA
AVNMVPFPRLHFFMPGFAPLTS
	AVPPNNSNAAEVDLPTEELQGLVPR
AVPPTYADLGKSARDVFT
AVPPTYADLGKSARDVFTKGYG
AVPPTYADLGKSARDVFTKGYGFG
AVPPTYADLGKSARDVFTKGYGFGLIK
AVPRGEAAGAVQELA
AVPRGEAAGAVQELARALAHLLE
AVPRGEAAGAVQELARALAHLLEAERQE
	AVPRYSMWFKQIM
	AVPRYSMWFKQIMK
AVQKLMVHNWEYLGKQLQSEQPQTAAARS
AVRLCDVASLLR
	AVRPLQLLGTCAELCRGDWDCGPEEQCVSIGCSHICTTN
AVYKVCYEGQPVGEFIRCLQNHPEHM
AWDDRIAEGTFPGKI
	AWFSEAFGKVKEKLKTTFS
AWKSGGASHSELIHNLR
AWPCITRACCIARFWNQLDKADIAVPLVF
AWPCITRACCIARFWNQLDKADIAVPLVFTKYSEAT
AWQIGKKGTVMTFL
AWTDIKPVKPIK
AWTDIKPVKPIKAKPQY
AYDAQGTLSKIFKLGGRDS
AYGFRDPGPQL
	AYGRLGCGIRWPLR
AYKIKYPENFFLLRG
AYVARLSARPKIKAFL
	CAVAEYGVYVRATDLKDWVQETMAKN
	CCKAADKDTCFSTEGPNLVTRCKDALA
CDKEFMWALK
	CFSTEGPNLVTRCKDALA
	CGLLRVTVSIEAPAAGP
	CKAADKDTCFSTEGPNLVTRCKDALA
CLLPAGWVLSHLESYKKRE
CNTPTYCDLGKAAKDVFNKGYGFG
	CPAPNLLGGPSVFIFPPKIKDVLM
	CPGRPWKPASWKDPNTETTEFSDFDLLDALS
CQGKYTPSGQSGAAASESLFISNHAY
CSLAPNILSQL
	CSSMQKFGERAFKAWAVARLS
	CSSQIDAEMIDTLQS
	CSTSRLLEACTFHKH
	DAEKGIAPWQVMLF
	DALASAAGHLDDLPGALSALSDLHAH
DAPRAVFPSIVGRPRHQGVMVG
DAQGTLSKIFKL
DAQGTLSKIFKLG
DAQGTLSKIFKLGG
DAQGTLSKIFKLGGR
DAQGTLSKIFKLGGRDS
DAQGTLSKIFKLGGRDSRSGSPMA
DAQGTLSKIFKLGGRDSRSGSPMARR
	DDDIAALVVDNGSGMCK
	DDDIAALVVDNGSGMCKAGFAG
	DDDIAALVVDNGSGMCKAGFAGDDAPR
	DDDIAALVVDNGSGMCKAGFAGDDAPRAVFPSIVG
	DDDIAALVVDNGSGMCKAGFAGDDAPRAVFPSIVGRPR
	DDELTALVVDNGSGMCKAGFGGDDAPR
	DDFAQFLDTCCKAADKDTCFSTEGPNLVTRCKDALA
	DDGGADDWETDPDFVNDVSEKEQRW
	DDGGADDWETDPDFVNDVSEKEQRWGA
	DDPSVPLQPVTPLQLFEGR
	DEDLFLQLTGGHEAF
	DELAEALDERLGDF
DELMKHQTNISELK
DENLEQVSGIIGNLR
DENPVVHFF
DENPVVHFFKNIVTP
DENPVVHFFKNIVTPR
	DEPQSQWDKVKDFANVYVDAVK
DESLESTRRMLQLVEESKDAGIRTL
DEVVDIMRVNVDKVLE
	DFAQFLDTCCKAADKDTCFSTEGPNLVTRCKDALA
DFDMLRCMLGRVYRP
DFDMLRCMLGRVYRPCWQV
	DFPEATSPKCPGRPWKPASWKDPNTETTEFSDFDLL
	DFPEATSPKCPGRPWKPASWKDPNTETTEFSDFDLLDALS
DFREPTEEERAQRPRLQ
	DGGADDWETDPDFVNDVSEKEQRWGA
DGHAAGQKMSETQAKSKKKRLDSPRLG
DGIKVNLQSL
DGMAVATGSWDSFLKIWN
DGTTPVCEDIGRSLLTYGRRI
DHARHGFLP
DHARHGFLPR
DHARHGFLPRH
DHARHGFLPRHR
DHARHGFLPRHRDTGILD
DHARHGFLPRHRDTGILDSIGRF
DHARHGFLPRHRDTGILDSIGRFFSGDR
DHARHGFLPRHRDTGILDSIGRFFSGDRGAPK
DIGRSLLTYGRRI
	DIKEKLCYVALDFENEMATAASSSSLE
	DILLTQSPAILS
	DILLTQSPAILSVSPGERVSFSCR
	DIQMTQSPSSLSASLGERVSLT
	DIQMTQSSSYLSVSLGGRVT
	DIQMTQTTSSLSASLGDRVT
	DIQMTQTTSSLSASLGDRVTIS
	DISNADRLGSSEVEQVQLVVDGV
	DISNADRLGSSEVEQVQLVVDGVK
	DISNADRLGSSEVEQVQLVVDGVKLM
	DIVLTQSPASLAVSLG
	DIVLTQSPASLAVSLGQRATIS
	DIVLTQSPASLAVSLGQRATISCR
	DIVMSQSPSSLAVSVGEKVT
	DIVMSQSPSSLAVSVGEKVTMS
	DIVMSQSPSSLAVSVGEKVTMSCKSSQSLLYS
	DIVMTQAAFSNPVTLG
	DIVMTQAAFSNPVTLGTSASISCRSSKSLLH
	DIVMTQSQKFMSTSVGDRVSVT
	DKFLASVSTVL
	DKFLASVSTVLTS
	DKFLASVSTVLTSKY
DKFLASVSTVLTSKYR
	DKGEFLSEGGGV
	DKPVSPLLLASGMARDWPDA
DKYKNIGAKLVQDVANNTN
	DLFLQLTGGHE
	DLPTEELQGLVP
	DLPTEELQGLVPR
DLRKLAVNMV
DLRKLAVNMVPFPRLH
DLRKLAVNMVPFPRLHF
DLRKLAVNMVPFPRLHFF
	DLSRELEEISERLEEAGGATSAQIEMN
	DLSSSDLSTASKIVKWISK
	DLSSSDLSTASKIVKWISKQQ
	DLSSSDLSTASKIVKWISKQQN
	DLSSSDLSTASKIVKWISKQQNSH
	DLSSSDLSTASKIVKWISKQQNSHG
	DLSSSDLSTASKIVKWISKQQNSHGGFS
	DLSSSDLSTASKIVKWISKQQNSHGGFSSTQDTVVA
	DLSSSDLSTASKIVKWISKQQNSHGGFSSTQDTVVALQ
	DLYANTVLSGGTTMYPGLADR
DMEKIWHHTFYNEL
DMRQTVAVGVIKAVDK
	DNPGEDAPAEDMARYYSAL
	DPPASVVVGPVVVPR
DPPPAPMQDRSPSPRHPDVS
	DPVNFKLLSHCLLVTL
	DRILTEQNQDQPEDDFII
	DRLGSSEVEQVQLVVDGV
	DSDILTNIEDPSSHVPEFSSSS
DSGDGVTHTVPIYEGYALPHAILRL
	DSGHRHYTIAALLSPYSYSTTAVVSNPQN
DSHTRTTHYGSLPQ
DSHTRTTHYGSLPQK
DSHTRTTHYGSLPQKSQHGR
DSIGRFFSGDR
DSIGRFFSGDRGAPK
	DSLDGYISTQGASLFSLTKKQLA
DSVEGQDGQVPEQFSGLL
DSVEGQDGQVPEQFSGLLH
	DTEDKGEFLSEGGGV
DTGIIDRKE
DTGILDSIGR
DTGILDSIGRF
DTGILDSIGRFF
DTGILDSIGRFFSG
DTGILDSIGRFFSGD
DTGILDSIGRFFSGDR
DTGILDSIGRFFSGDRGAP
DTGILDSIGRFFSGDRGAPK
DTGILDSIGRFFSGDRGAPKR
DTGILDSIGRFFSGDRGAPKRG
DTGILDSIGRFFSGDRGAPKRGSG
DTGILDSIGRFFSGDRGAPKRGSGK
DTGILDSIGRFFSGDRGAPKRGSGKDSHTR
DTRMQLIML
	DTTEKELLDSYIDG
	DTTEKELLDSYIDGR
	DVKLVESGGGLVKLGGSLK
	DVKLVESGGGLVKLGGSLKLS
	DVLMTQTPLSLPVSLGDQASISCRSSQ
	DVLMTQTPLSLPVSLGDQASISCRSSQS
	DVLMTQTPLSLPVSLGDQASISCRSSQSIVH
	DVLMTQTPLSLPVSLGDQASISCRSSQSIVHSN
	DVPAADLSDQVPDTDSETRIILQGSPV
	DVQLQESGPGLVKPSQSLS
	DVVMTQTPLSLPVSLGDQASISCRSSQSLVH
	DVVMTQTPLSLPVSLGDQASISCRSSQSLVHSN
	DWETDPDFVNDVSEKEQRWGA
DYKSAHKGFKGA
	EADCGLRPLFEKKSLKDTTEKELLDSYIDG
EAFREANLAAAFGKPINF
	EAFTVIDQNRDGIIDKEDLRDTFAAMGRLN
EAGDGTTTATVLARSIAKEG
EAHKSEIAHRYNDLGEQHFKGLV	EAHKSEIAHRYNDLGEQHFKGLV
EAHKSEIAHRYNDLGEQHFKGLVL	EAHKSEIAHRYNDLGEQHFKGLVL
	EAHKSEIAHRYNDLGEQHFKGLVLI
	EAHKSEIAHRYNDLGEQHFKGLVLIA
	EAHKSEIAHRYNDLGEQHFKGLVLIAF
	EAHKSEIAHRYNDLGEQHFKGLVLIAFS
	EAHKSEIAHRYNDLGEQHFKGLVLIAFSQYLQ
	EAHKSEIAHRYNDLGEQHFKGLVLIAFSQYLQK
	EAPKVVEEQESRVQYTVCIWRNGKLG
EAPSSAAKAPAPAAPAAAEP
ECISIHVGQAG
EDASKVITYLRRLVNAVG
EDGSGKGAALITAVGVRLRGDPTNA
EDIGRSLLTYGRRI
	EDKGEFLSEGGGV
EEAGDGTTTATVLARSIAKEG
	EEEIAALVIDNGSGMCK
	EEEIAALVIDNGSGMCKAGFAGDDAPR
	EEELKFSLGSTISV
	EEFDLFMRM
	EEISERLEEAGGATSAQIEMN
	EELKFSLGSTISV
	EENLFEIITADEVH
EEPRMGGRMER
	EETKQNEAFSLTAKG
	EETKQNEAFSLTAKGKG
	EETKQNEAFSLTAKGKGR
EETLGEAVISTKKTGKSATEESTSSSQKM
EETRGVLKVF
	EEVEGSLLLGSVQGYMEQAS
	EEVEGSLLLGSVQGYMEQASKTVQDA
	EFGSKTHSDSDILTNIEDPSSHVPEFSSSS
EGFEETLGEAVISTKKTGKSATEESTSSSQKM
EHPGAPPQPPAPLQPALAPPS
EHPGAPPQPPAPLQPALAPPSR
EHPGAPPQPPAPLQPALAPPSRAVA
EHPGAPPQPPAPLQPALAPPSRAVAIE
EIKVSAEGEARSVSPGVT
EILRVVDSL
EIVHLQAGQCG
EKETAFEFLSSA
	EKKSLKDTTEKELLDSYIDGR
	EKLCYVALDFENEMATAASSSSLE
	ELDEDLFLQLTGGHEAF
	ELEEISERLEEAGGATSAQIEMN
	ELKFSLGSTISV
EMDENLEQVSGIIGNLR
EMEQRLEQGQAIDDLMPAQK
EMVPLKYFENWSASMI
ENLEQVSGIIGNLR
ENPVVHFFKNIV
ENPVVHFFKNIVTP
ENPVVHFFKNIVTPR
EPEAVSERREIQGLF
EPPAPKEPKDW
EPPESEAKPAPTEVKTVPNDATQTKENESKA
EPPPPEPPRI
EPSFSEYASVQVQRK
EQAEKEGSALSVRISNV
	ESASGETLHSPKVGQPGAAGPVSPMCPGRIRHFKI
ESEVASSLVLERSLNRVQLLG
ESGPSIVHRKCF
ESLSGQAAARPLVATVGLNVPASVRF
ESPQLATLAEDVTAALAKQGL
ESRIMIPLKISPLQ
ETAAKHGEAQVKIWRR
	ETDISQIQGEMEDIVQEARNAEEKA
ETIKGFQQILAGEYDHLPEQAFY
	ETKQNEAFSLTAKGKG
	ETKQNEAFSLTAKGKGR
	ETLISDLLMKESTENAPR
	ETLKTKAQSVIDKASETLTAQ
	EVALNTIIFMGRVANPCVN
	EVDLPTEELQGLVPR
EVMLVESGGGLVKPGGSLK	EVMLVESGGGLVKPGGSLK
	EVMLVESGGGLVKPGGSLKLS
	EVMLVESGGGLVKPGGSLKLSCA
	EVQLQESGPSLVKPSQTLS
EVQLQQSGAELVKPGASVKLS
	EVQLQQSGAELVRPGALVK
EVQLVESGGGLVKPGGSLK	EVQLVESGGGLVKPGGSLK
EVQLVESGGGLVKPGGSLKLS	EVQLVESGGGLVKPGGSLKLS
	EVQLVESGGGLVQPKGSLK
	EVQLVESGGGLVQPKGSLKLS
	EVQLVETGGGLVQPKGSLK
	EVQLVETGGGLVQPKGSLKLS
EVRPQVHPNYRVTV
EVVDIMRVNVDKVLE
EYFSVAAGAGDH
FADPSDYNKIHPVDKLT
FAGLRAEQLFS
FAGLRAEQLFSSALCAARLLR
FAKLVRPPVQ
FAKLVRPPVQVYGIEGRYATALY
FAKLVRPPVQVYGIEGRYATALYS
FASVDLTNKTTGKLIAQGRHTKHLGN
	FDHPFLFIIFEEHTQSPLFVGKVVDPTHK
FDKSKLKKTETQEKNPLPSKETIEQEKQAGES
	FDRILTEQNQDQPEDDFII
	FDSFGDLSSASAIMGNAKV
FEEEIKAEQEERKKQAEEVKQRKAAFKELQ
FEETLGEAVISTKKTGKSATEESTSSSQKM
	FEKKSLKDTTEKELLDSYIDG
	FEKKSLKDTTEKELLDSYIDGR
FENKVPEKQKLFQEDNGMPVHLKGGASDALLYRATMALT
	FEPASLKEEVGEEAIVELVE
FFKNIVTPRTPPPSQG
FFKNIVTPRTPPPSQGK
FFKNIVTPRTPPPSQGKG
FFKNIVTPRTPPPSQGKGR
FFKNIVTPRTPPPSQGKGRG
FFKNIVTPRTPPPSQGKGRGL
FFKNIVTPRTPPPSQGKGRGLS
FFKNIVTPRTPPPSQGKGRGLSL
FFKNIVTPRTPPPSQGKGRGLSLS
FFMPGFAPLT
FFMPGFAPLTS
FFMPGFAPLTSRGSQQY
FFMPGFAPLTSRGSQQYR
FFMPGFAPLTSRGSQQYRAL
FFMPGFAPLTSRGSQQYRALTVPELT
	FFSSLMNLEEKPAPAA
	FGFGQVPDNWREVAVGDSTGMARA
	FGLEGDEESTMLEDSVSPK
	FGLGEADCGLRPLFE
	FGRKKVREGESSVENETKLEDQMQEDREEGSF
FHNPHVNPLPTGYEDE
	FIGMESAGIHETTYNSIMKCDIDI
FIIFEEHTQSPLFVGKVVDPTHK	FIIFEEHTQSPLFVGKVVDPTHK
	FIMIHNLEYSMG
	FIMIHNLEYSMGMHTYQVG
FIQDPDGYWIEILNPNKIATII
FKNIVTPRTPPPSQGK
FKNIVTPRTPPPSQGKG
FKNIVTPRTPPPSQGKGR
FKNIVTPRTPPPSQGKGRG
FKNIVTPRTPPPSQGKGRGL
FKNIVTPRTPPPSQGKGRGLS
FKNIVTPRTPPPSQGKGRGLSL
FKNIVTPRTPPPSQGKGRGLSLS
FKNIVTPRTPPPSQGKGRGLSLSR
FLENVIRDAVTY
FLGDEETVRKAME
FLGDEETVRKAMEAVAAQGKVK
FLGDEETVRKAMEAVAAQGKVKK
FLPRHRDTGILDS
FLPRHRDTGILDSIGR
FLPRHRDTGILDSIGRF
FLPRHRDTGILDSIGRFF
FLPRHRDTGILDSIGRFFSGD
FLPRHRDTGILDSIGRFFSGDR
FLPRHRDTGILDSIGRFFSGDRGAPK
FLSIFSGILADFK
FMPGFAPLTS
	FNEKTFGLGEADCGLRPLFE
FNLPEPAPPRPSLSQDEVKAETIRSL
FNLPEPAPPRPSLSQDEVKAETIRSLR
	FNYKPFDRILTEQNQDQPEDDFI
	FNYKPFDRILTEQNQDQPEDDFII
FRAWTDIKPVKPIK
FRAWTDIKPVKPIKAKPQY
	FRKDLGDYKDLDEDELLGKLSESEL
	FRLLWENGNLL
FRSSANEDEAKAETIRSL
FRSSANEDEAKAETIRSLR
FSGDRGAPKRGSGKDSHTRTTHY
FSGDRGAPKRGSGKDSHTRTTHYGSLPQK
FSLSGAQIDDNIPRRTTQ
FSLSGAQIDDNIPRRTTQR
FSLSGAQIDDNIPRRTTQRIV
	FSTEGPNLVTRCKDALA
FSVSGEGEGDATYGK
FSWGAEGQKPGFGYGGR
FSWGGRDSRSGSPMA
FSYGRALQ
FSYGRALQASALK
FSYGRALQASALKAWGGKKENLK
	FTASAGIQVVGDDLTVTNPK
	FTDKFTGFWDSNPEDQPTPAIES
FTNTMRVVPVP
FTPAAQAAFQKVVAGVATALAHKYH	FTPAAQAAFQKVVAGVATALAHKYH
	FTPAVHASLDKFLASVSTVLTSKY
FTPAVHASLDKFLASVSTVLTSKYR	FTPAVHASLDKFLASVSTVLTSKYR
	FTVIDQNRDGIIDKEDLRDTFAAMGRLN
FVALPGVGVSML
FVALPGVGVSMLNVFL
FVALPGVGVSMLNVFLK
FVALPGVGVSMLNVFLKS
FVHWYVGEGME
	FVIYHTSAQSILFMAKVNNPK
FVKKDQMGKGEEGYPQEGILE
FVLYKFKQPQS
	FVPREEGPYEVEVTYDGVPVPGSPFPLE
	FVTGDIIQIINKDDS
	FYQPRAPSAEVEMTAYVL
	GAAGPVSPMCPGRIRHFKI
GAEGQKPGFGYGGR
GALFGANANRKFLD
GAPDKYESEKQRLGSERRLL
GAPDKYESEKQRLGSERRLLG
GAPKRGSGKDSHTRTTHYG
GAPKRGSGKDSHTRTTHYGSLP
GAPKRGSGKDSHTRTTHYGSLPQ
GAPKRGSGKDSHTRTTHYGSLPQK
GAPPVPSRPGASPD
GAPPVPSRPGASPDPFGPPPQVPSRPN
GAQIDDNIPRRTTQRIV
GAQIDDNIPRRTTQRIVAPPGGRANITSLG
GARVALVLS
GASALVLATGKA
GASGGIGQPLSLLLK
GASGRLLRAVIMG
GASLKPEFVDIINAKQ
GASQIIAEIRETHLW
GAVEAISDRTCIHTN
GAVFSGAGNIAAATGLVKKEEFPTD
GAYDAQGTLSKIFKLGGR
GAYDAQGTLSKIFKLGGRDS
GAYDAQGTLSKIFKLGGRDSRSGSPM
GAYDAQGTLSKIFKLGGRDSRSGSPMA
GAYDAQGTLSKIFKLGGRDSRSGSPMAR
GAYDAQGTLSKIFKLGGRDSRSGSPMARR
GDIKAMLGLTKR
GDLPGLVR
GDLPGLVRL
GDLPGLVRLS
GDLPGLVRLSIALR
GDMANSSIEFHPKP
GDMANSSIEFHPKPQQ
GDMANSSIEFHPKPQQQ
	GDMRDHEEVLEIPDRDSEEELENIIG
GDQALSFLK
GDQALSFLKDFLA
GDQALSFLKDFLAGGIAAAVSKTA
GDREQLLQRARLA
GDSSRLSARLSGPGGSGSFRSQ
GDSSRLSARLSGPGGSGSFRSQSLS
GDSVIVVLRNPLIAGK
GDVEKGKKIFVQ
	GEALGRLLVVYPW
	GEALGRLLVVYPWTQ
	GEDAAQAEKFQHPNT
	GEDAAQAEKFQHPNTDML
	GEELDEDLFLQLTGGHEA
	GEELDEDLFLQLTGGHEAF
GEEPRMGGRMER
GEGVEPANLKASVVFNQL
GFEETLGEAVISTKKTGKSATEESTSSSQKM
	GFFSFVHEAFQGAGD
GFKGAYDAQGTLSK
GFKGAYDAQGTLSKIFKLGGR
GFLKGLGPKRMSDAQVQTDPVSIGPVGKSK
GFLPRHRDTGILD
GFLPRHRDTGILDSIG
GFLPRHRDTGILDSIGRFFSGDR
GFLPRHRDTGILDSIGRFFSGDRGAPK
	GGADDWETDPDFVNDVSEKEQRWGA
GGGTGSGFTSLLMERL
	GGHGAEYGAEALERMFASFPTT
GGLDIHKKMVVDV
	GGPGPLTLKEVEELE
	GGRRAVPPNNSNAAEVDLPTEELQGLVPR
GGTGSGMGTLLISKIREEYPDRIMNTF
	GGVWAAEKISDARESFQEFFG
	GGVWAAEKISDGREAFQEFFG
GHHLGKDFTPAAQAAFQKVVAGVATALAHKYH
	GHLDDLPGALSALSDL
	GIADYKPQDGETIELRLVRW
	GIESEIVAGIPRTDQYWGRF
GIGKNTASKSVEAGGSTEGKYEEEAKHSNFFT
GILDSIGRFF
GILDSIGRFFSGD
GILDSIGRFFSGDR
GILDSIGRFFSGDRG
GILDSIGRFFSGDRGAP
GILDSIGRFFSGDRGAPK
GILDSIGRFFSGDRGAPKR
GILDSIGRFFSGDRGAPKRG
GISTPEELGLDKV
GKDFTPAAQAAFQKVVAGVATALAHKYH
GKDSHTRTTHYGSLP
GKDSHTRTTHYGSLPQK
GKEGVHGGLINKKCYEMASHLRRSQY
GKEQELVQAVKAEDVGTAQRLLQ
	GLCELDRLLQELN
	GLEEELKFSLG
	GLEEELKFSLGS
	GLEEELKFSLGST
	GLEEELKFSLGSTI
	GLEEELKFSLGSTIS
	GLEEELKFSLGSTISV
	GLGEADCGLRPLF
GLGPKRMSDAQVQTDPVSIGPVGKS
GLGPKRMSDAQVQTDPVSIGPVGKSK
GLGSIIRVLTARKTV
GLLSDRLH
GLNVPASVRF
GLPPVAHPPHAPSPGQTVKPEADRDHTSDQL
GLSLSRFSWGGR
GLSLSRFSWGGRDS
GLSLSRFSWGGRDSRSGSPMA
GLSLSRFSWGGRDSRSGSPMAR
GLTTKNLDYVATSIHEAVTKIQ
	GMDLAACIELIEKPMGIF
GMFTAEDLR
	GMGGAFVLVLYDEIK
	GMGGAFVLVLYDEIKK
GMVCEVRPQVHPNYRVTV
	GNLRETWTTNINEIQPSVLQVVNL
GNRGMEDLIPLVNRL
GNRGMEDLIPLVNRLQ
GNRGMEDLIPLVNRLQD
	GNYDAAQRGPGGVWAAEKISDA
GPERRPPPAQAPAPQPAPQPAPTPSVG
GPGPGGPGGAGGARGGAGGGP
GPGPGGPGGAGGARGGAGGGPS
GPGPGGPGGAGGARGGAGGGPSGD
GPPAQQRPPPQGGPPQPGPGPQRQGPPLQ
GPPAQQRPPPQGGPPQPGPGPQRQGPPLQQ
	GPPPPPPGPPPPPIPTSSGSDDSASRSALF
GPPPSPASPSIQYSILREEREAELD
GPPQPGPGPQRQGPPLQ
GPPQPGPGPQRQGPPLQQ
GQGRQSRPVAGGPGAPPAARPPASPSP
GQKPGFGYGGRASDYKSAHKG
	GQKTCLDPNAPGVKRIVMKILEGY
GQPAKVLQLFK
GQPAKVLQLFKTLH
GRAPVISGVTKAVSSPTVS
GRASDYKSAHKGFKGAYDAQGTLS
GREFGNLARIRHVISY
GRFDVKIEIKS
GRFFSGDR
GRFFSGDRGAP
GRFFSGDRGAPK
GRFFSGDRGAPKR
GRFFSGDRGAPKRG
GRGLSLSRFSWGGR
GRGLSLSRFSWGGRDSR
GRGLSLSRFSWGGRDSRSGSPMA
	GRICPKPDDLPFATVVPLK
GRTQDENPVVH
GRTQDENPVVHF
GRTQDENPVVHFF
GRTQDENPVVHFFK
GRTQDENPVVHFFKNIVTPR
GSAKVAFSAIRSTN
GSAKVAFSAIRSTNH
GSALRPSTSRSLYSSSPGGAYVTRSSAVRLR
GSAVISLEGKPL
	GSEMVVAGKLQDQGPDVLLA
GSGKDSHTRTTHYGSLP
GSGKDSHTRTTHYGSLPQK
GSGKVPWLK
GSGYRGSSLNIMRNLSK
GSHSLRYFVT
GSIVRVLTARKTV
GSLPQKSQHGRTQDENPVVH
GSLPQKSQHGRTQDENPVVHFF
GSLPQKSQHGRTQDENPVVHFFKNIVTPR
GSNMDFREPTEEERAQRPRLQ
GSPKVTKDGVTVAKSIDLK
GSPRAPETSGPPPVDHPPPSSKASRPPPMG
GSPRPKTTWMKADEVEKSSSGMPIR
GSRNMGGPYGGGNYGPGGSGGSGGYGGRSRY
GSSHLLNKGLPLG
GSVLHLVLALR
GSVLHLVLALRGG
GSWDSFLKIWN
GTAYAIYLLAMAAFPKKQN
GTCYQAEWDDYVPKLYEQLSGK
GTLSKIFKL
GTLSKIFKLGGR
GTLSKIFKLGGRDS
GTLSKIFKLGGRDSRSGSPMA
GTSKESAMKTYVEKVDELKKKYGI
	GTSLVNFFSSLMNLEEKPAPAA
GVASVAEKTKEQASH
GVASVAEKTKEQASHL
GVASVAEKTKEQASHLG
GVASVAEKTKEQASHLGGAVF
GVATALAHKYH
GVIYVPLTDKEKQWSRDEL
GVIYVPLTDKEKQWSRWK
GVMMDRSLVQGELVTASKAIIEK
GVPRGLYDGPVCEVSVTPKTVTPAS
GVTTVAEKTKEQVTNVG
GVVQGVASVAEKTKEQA
GVVQGVASVAEKTKEQASH
GVVQGVASVAEKTKEQASHLG
GVVQGVASVAEKTKEQASHLGGAVF
GYGPIEQLPDYNRIRSGMFWLRF
	GYWSKFTDKFTGFWDSNPEDQPTPAIES
HAGAIIAGGKGGAKEKISALQ
HARHGFLPR
HARHGFLPRHRDTGILDSIGRFFSGDR
	HASLDKFLASVSTVLTSKY
HAVSEGTKAVTKYTSSK
HCLLVTLASHHPADFTPAVH
HCLLVTLASHHPADFTPAVHA
HCLLVTLASHHPADFTPAVHASLDKFL
HCLLVTLASHHPADFTPAVHASLDKFLA
HCLLVTLASHHPADFTPAVHASLDKFLASVSTVLTSKY	HCLLVTLASHHPADFTPAVHASLDKFLASVSTVLTSKY
HCLLVTLASHHPADFTPAVHASLDKFLASVSTVLTSKYR	HCLLVTLASHHPADFTPAVHASLDKFLASVSTVLTSKYR
	HCPGNALFNLLRTWPHFTEVEN
HGFLPRHRDTGILD
HGFLPRHRDTGILDS
HGFLPRHRDTGILDSIG
HGFLPRHRDTGILDSIGR
HGFLPRHRDTGILDSIGRF
HGFLPRHRDTGILDSIGRFF
HGFLPRHRDTGILDSIGRFFSGDR
HGFLPRHRDTGILDSIGRFFSGDRGAPK
HGRTQDENPVVHF
HGRTQDENPVVHFF
HGRTQDENPVVHFFKN
HGRTQDENPVVHFFKNIVTPR
HHIHDGIGAMVKNVLELTGK
HHLGKDFTPAAQAAFQKVVAGVATALAHKYH	HHLGKDFTPAAQAAFQKVVAGVATALAHKYH
HIKASTKVEVDMEK
HIKASTKVEVDMEKAESLQ
HIKASTKVEVDMEKAESLQVT
HIKASTKVEVDMEKAESLQVTR
HISPDRVYINYY
HKGFKGAYDAQGTLS
HKGFKGAYDAQGTLSKIFKLGGRDSRSGSPMA
	HLDDLPGALSALSDLH
	HNDDEQYAWESSAGGSFTVR
HNPHVNPLPTGYEDE
HPGAPPQPPAPLQPALAPPSRAVAIE
HPPHMNVNPQQPA
HQSGFSLSGAQIDDNIPR
	HQVKGLEEELKFSLGSTIS
HRDTGILDSIG
HRDTGILDSIGR
HRDTGILDSIGRF
HRDTGILDSIGRFF
HRDTGILDSIGRFFS
HRDTGILDSIGRFFSG
HRDTGILDSIGRFFSGD
HRDTGILDSIGRFFSGDR
HRDTGILDSIGRFFSGDRG
HRDTGILDSIGRFFSGDRGAP
HRDTGILDSIGRFFSGDRGAPK
HRDTGILDSIGRFFSGDRGAPKR
HRDTGILDSIGRFFSGDRGAPKRG
HRDTGILDSIGRFFSGDRGAPKRGSG
HRDTGILDSIGRFFSGDRGAPKRGSGK
HRDTGILDSIGRFFSGDRGAPKRGSGKDS
HRPGGGRVKIESVKLDF
HSFGGGTGSGFTSLLMERL
HSIGKIGGAQNRNYSKLL
	HSLGDNDAHSIFQSVGINIFTNSK
HSLGGGTGSGMGTLLISKIREEYPDRIMNTF
	HSLLPPVVDTTQGKVLGKYISLEGFEQPVAVF
	HSLMPMLETLKTKAQSVIDKASETLTAQ
	HSPKVGQPGAAGPVSPMCPGRIRHFKI
HTFNETQIEWFRAGSALNRMKELQQ
HVDPENFRLLG
HYGSLPQKSQHGRTQD
HYGSLPQKSQHGRTQDENPVVH
HYGSLPQKSQHGRTQDENPVVHF
IAAATGFVKKDQMGKGEEGYPQEGILE
	IAIDSAKINFNEKLSQLETYAI
IDDNIPRRTT
IDDNIPRRTTQRIVAPPGGRAN
IDDNIPRRTTQRIVAPPGGRANITS
IDDNIPRRTTQRIVAPPGGRANITSLG
IDKDAIVQAVKGLVTKG
IDRIMEKADSNKTRIDEANQ
IDRIMEKADSNKTRIDEANQRAT
IDRIMEKADSNKTRIDEANQRATK
IDRIMEKADSNKTRIDEANQRATKMLGSG
	IDSLSSLLDDMTKNDPFKARVS
IEEELGSKAKFAGRSFRNPLAK
	IGGHGAEYGAEALERMFASFPTT
IGMTKADLI
IGRFFSGDRGAP
IGRFFSGDRGAPK
IGSTENLKHQPGGGK
IHHKPGGGQVEVKSEKLDFKDRVQ
IIEPSLRQLAQKY
IIGGSMDAKGSFPWQAKMISRHGLT	IIGGSMDAKGSFPWQAKMISRHGLT
	IIRGQPARPGNFPWQAFTTTHGRGGGALLGDRWILT
IKASTKVEVDMEKAESLQ
IKTVETRDGQVINETSQ
ILAKYEIDLDTSDHAHLEHISRKRSGEAAV
ILDSIGRFFSGDR
ILDSIGRFFSGDRGAP
ILDSIGRFFSGDRGAPK
ILDSIGRFFSGDRGAPKRGSG
IMPKDIQLARRIRGERA
INPEMLNKVLAKLG
	IPMYSIITPNVLR
	IPMYSIITPNVLRLE
IPVGSLKNEDTPN
IPVGSLKNEDTPNR
IPVGSLKNEDTPNRQ
IPVGSLKNEDTPNRQY
	IPVTEMQDPEALPTEQTA
	IPVTEMQDPEALPTEQTATDYVPSS
	IQDGYLSLLQDSGEVREDLRLPEGDLG
IQKTPQIQVY
IQKTPQIQVYSRHPPENGKPNILN
	IREEEVQSVEDGVFDIHL
IRTSEGLEQKSHFESSTVRVESTSVG
ISGDYNLKTLMSPLG	ISGDYNLKTLMSPLG
ISGEYNLKTLMSPLG	ISGEYNLKTLMSPLG
	ISGNYNLKTLMSPLG
ISKIREEYPDRIMNTF
ISKQEYDESGPSIVHRK
ISKQEYDESGPSIVHRKCF
ISSQQTIPPSAKYGGRHTVT
ISTPEELGLDKV
ISVHVGQAGVQM
ISWYDNEYGYSNRVVDLMAYMASKE
ITAFNDGLNHLDSLKGTFA
ITAFNEGLKNLDNLKGTFA
ITFGEGVEPANLKASVVFNQL
	ITQDDGGADDWETDPDFVNDVSEKEQRWGA
ITYDQASTKELITTKDTSPEK
IVDYIADKKDVYE
	IVEGWDAEKGIAPWQVMLF
	IVEGWDAEKGIAPWQVMLFR
	IVEGWDAEKGIAPWQVMLFRKSPQELL
	IVEGWDAEKGIAPWQVMLFRKSPQELLC
	IVEGWDAEKGIAPWQVMLFRKSPQELLCG
IVTPRTPPPSQGK
IVTPRTPPPSQGKG
IVTPRTPPPSQGKGR
IVTPRTPPPSQGKGRG
IVTPRTPPPSQGKGRGL
IVTPRTPPPSQGKGRGLS
IVTPRTPPPSQGKGRGLSL
IVTPRTPPPSQGKGRGLSLS
	KAADKDTCFSTEGPNLVTRCKDALA
KADLDELMLNNRHV
KAIGVKPPRGILL
KAPAPAAPAAAEPQAEAPAAAA
KAPAPAAPAAAEPQAEAPAAAASSEQSVAVKE
KAPPASKASPAPTPTPAGAASPLA
KAPSGRMSVLKNLQSLDPSHRISD
KDFTPAAQAAFQKVVAGVATALAHKYH	KDFTPAAQAAFQKVVAGVATALAHKYH
	KDGVLLESSGHLLISSTLKN
	KDLLFKDSAFGLLRVPPRMDYRLY
KDRVLYVLKL
KDSHTRTTHYGSLP
KDSHTRTTHYGSLPQK
	KEGIDWEFIDF
	KERELEEARKKLAQIRQ
KESLTEVSETVTQHKHKERLS
KEVEIAYSDVAKRLTK
	KFLASVSTVLTSKY
KFLASVSTVLTSKYR	KFLASVSTVLTSKYR
KGADKTVKGPDGLTALEATDNQAIKALLQ
KGAYDAQGTLSKIFK
KGAYDAQGTLSKIFKLGGRDSRSGSPMA
KGGIVLIDAHKVKTIFFMLA
	KGLEEELKFSLG
	KGLEEELKFSLGSTISV
KGNYSERVGAGAPVY
KGPGPGGPGGAGGARGGAGGGPSGD
KGRGLSLSRFSWGGRDSRSGSPMA
KHAVSEGTKAVTKYTSSK
KHMDPPPAPMQDRSPSPRHPDVS
KHSLPDLPYDYGALEPHINAQIMQLH
KIFKLGGRDSRSG
KIFKLGGRDSRSGSPM
KIFKLGGRDSRSGSPMA
KIFKLGGRDSRSGSPMAR
KIFKLGGRDSRSGSPMARR
KIKAAVEDPRVLLLDL
KIREEYPDRIMNTF
KKIKSGECGRKGPGPGGPGGAGGARGGAGGGPSGD
KKPLYLHLHQSLHKE
KLAPEFAKRNVKLI
KLAPEFAKRNVKLIAL
KLEFSIYPAPQV
KLPFPIIDDKGRDLAILL
KLQEYFSVAAGAGDH
KLTTPTYGDLNHLVSA
KLTTPTYGDLNHLVSATMSGVTT
KNIVTPRTPPPSQ
KNIVTPRTPPPSQG
KNIVTPRTPPPSQGK
KNIVTPRTPPPSQGKG
KNIVTPRTPPPSQGKGR
KNIVTPRTPPPSQGKGRG
KNIVTPRTPPPSQGKGRGL
KNIVTPRTPPPSQGKGRGLS
KNIVTPRTPPPSQGKGRGLSL
KNIVTPRTPPPSQGKGRGLSLS
KNIVTPRTPPPSQGKGRGLSLSR
KNIVTPRTPPPSQGKGRGLSLSRF
KNPHVQQAAQNAAMGAAQGAMNQPQTQ
KNPLPSKETIEQEKQAG
KNPLPSKETIEQEKQAGES	KNPLPSKETIEQEKQAGES
KPEPSFSEYASVQVQRK
KPGFGYGGRASD
KPPDDKMVHETSYSAQFKGEA
	KPRLLLFSPSVVNLGTPLS
	KQNEAFSLTAKGKG
KRAFVHWYVGEGME
KRPSQRSKYLATA
KRPSQRSKYLATAST
KRPSQRSKYLATASTMDH
KRPSQRSKYLATASTMDHA
KRPSQRSKYLATASTMDHARHG
KRPSQRSKYLATASTMDHARHGFL
KRPTKDSYTLTEELAEYAEIRVK
KRRYNIKLWKTF
KSAHKGFKGAYDAQGTLS
KSFASLFSD
KSQHGRTQDENPVVHF
KSQHGRTQDENPVVHFFKNIV
KSQHGRTQDENPVVHFFKNIVTPR
KTETQEKNPLPSKETIEQEKQAG
	KTETQEKNPLPSKETIEQEKQAGES
KTEWLDGKHVVF
	KTFGLGEADCGLRPLFE
	KTFGLGEADCGLRPLFEKKSL
	KTFGLGEADCGLRPLFEKKSLKDTTEKELLDSYIDG
	KTFGLGEADCGLRPLFEKKSLKDTTEKELLDSYIDGR
KTSPAKQQAPPVRNL
KTSPAKQQAPPVRNLH
KTSPAKQQAPPVRNLHQSG
	KVGQPGAAGPVSPMCPGRIRHFKI
KVIHDNFGIVEGLMT
KVLKQVHPDTGISSKAMGIMNSFVNDIFERI
KVVAGVATALAHKYH
KYLATASTMDHARHG
KYLATASTMDHARHGFLP
KYLATASTMDHARHGFLPR
	LAACIELIEKPMGIF
	LAACIELIEKPMGIFS
	LAFDKYTWSSLMMSQVMNPA
LAGPELVKDTGTDTTAPRYLKGHDSVFVAPVK
LAIRNDEELNKLLG
LALPSVRQIDATYVRF
LAPTPSSQTKEQPGSPHSVSGEILGQEKPTYRSPSG
LASHHPADFTPAVH
LASHHPADFTPAVHASLDKFLASVSTVLTSKY	LASHHPADFTPAVHASLDKFLASVSTVLTSKY
LASHHPADFTPAVHASLDKFLASVSTVLTSKYR	LASHHPADFTPAVHASLDKFLASVSTVLTSKYR
LASVSTVLTSKYR
LATASTMDHARHGFLP
LATASTMDHARHGFLPR
LATASTMDHARHGFLPRHR
	LAYLTSESSRPT
	LCYVALDFEQEMATAASSSSLEK
LDAFPNLRDFL
	LDEDLFLQLTGGHEAF
LDFDPFKPDVAPAGSAAATH
LDFDPFKPDVAPAGSAAATHSPMSQ
	LDKFLASVSTVLTSKYR
	LEEISERLEEAGGATSAQIEMN
LEGEDDPDRSMKLSFRT
	LEIDSLSSLLDDMTKNDPFKARVS
LEKPAKYDDIKKVVKQASEGPLK
LENVIRDAVTY
LESPQLATLAEDVTAALAKQGL
	LFTFHADICTLPDTEK
LGALFNPYFDPLQWKNSDFE
LGFMSAFVK
LGGKNYELHPDKYILK
LGGRDSRSGSPMA
LGGTAYAIYLLAMAAFPKKQN
LGNIHHKPGGGQVEVKSEKLDFKDRVQ
LGPPAGSPLPQRLPSPTAAPQQS
LGRQTSQQPAGPPAQQRPPPQGGPPQPGPGPQRQGPPLQ
LGYTQTLKPGIKLT
LHMIPLILLT
LHMIPLILLTTSPKLITGLTM
LIAQDNEPEKPVADSETKM
LIAQQMMPEVRGALFGANANRKFLD
LIKTVETRDGQVINETS
LIKTVETRDGQVINETSQ
	LISQIVSSITASLR
LISWYDNEYGYSNRVVDLMAYMASKE
	LITQGENCIKAFIDCCNHIT
	LITQGENCIKAFIDCCNHITKL
LKAPGIIPRISVREPMQ
LKKTETQEKNPLPSKETIEQEKQ
LKKTETQEKNPLPSKETIEQEKQAG
LKKTETQEKNPLPSKETIEQEKQAGES
LKKTETQEKNTLPTKETIEQEKRSEIS
	LKPAPIKVYDYYETDEFTVEEYSAPFSDGSEQGNA
LKPRTVATPLN
LKPRTVATPLNQVANPNSAIFGGARPREEVVQKEQE
LKVQHKFVEEIIEETKVEDEK
LLDEGHYPVRESPIDTA
LLEPPTSGGFLKL
LLESPQLATLAEDVTAALAKQGL
LLLKNSPLVSRLT
LLLPGELAKHAVSEGTKAVTKYTSSK
LLPAGWVLSHLESYKKRE
LLPKKTESHHKAKGK
LLPSTGASVAQPSASPLEVPSPVSYDGIK
LLSHCLLVTLASHHPADFTPAVH
	LLWENGNLL
	LMDNFRQCLSSELLDACTFHKY
LMGKEGVHGGLINKKCYEMASHLRRSQY
LNLQEYQSKKLMSEHGVRVQRFFVA
	LNTIIFMGRVANPCVN
LNVPASVRF
LPAGWVLSHLESYKKRE
	LPEGTTPEKYLGAEYMQSVGNMRKCSTSRLLEACTFHKH
LPEPAPPRPS
LPEPAPPRPSL
LPEPAPPRPSLSQDEVKAETIR
LPEPAPPRPSLSQDEVKAETIRSL
LPEPAPPRPSLSQDEVKAETIRSLR
LPGELAKHAVSEGTKAVTKY
LPGELAKHAVSEGTKAVTKYTSAK
LPGELAKHAVSEGTKAVTKYTSSK
LPGPLQDMFKK
LPKEKKPAPRAPEPNNHTEYASIETG
LPPKTEQYVELHKGEVVDVMVIGRL
	LPPNKLVSDDLDSSLANLVG
LPPVAHPPHAPSPGQTVKPEADRDHTSDQL
LPQKSQHGRTQDENPVVH
LPQKSQHGRTQDENPVVHF
LPQKSQHGRTQDENPVVHFF
LPQKSQHGRTQDENPVVHFFKNIVTPR
	LPQLIEVSSPITLQALV
LPRHRDTGIL
LPRHRDTGILD
LPRHRDTGILDS
LPRHRDTGILDSI
LPRHRDTGILDSIG
LPRHRDTGILDSIGR
LPRHRDTGILDSIGRF
LPRHRDTGILDSIGRFF
LPRHRDTGILDSIGRFFSGDR
LPRHRDTGILDSIGRFFSGDRGAPK
LPSVRQIDATYVRF
LPTKETIEQ
LPTKETIEQEKRSEIS
	LQNEVEDLMIDVERSNAACAALD
LQRPEPQQPPPAPGPGAATASAATSAA
LRFPGQLNA
LRFPGQLNADL
LRFPGQLNADLRKL
LRFPGQLNADLRKLAV
LRFPGQLNADLRKLAVNMV
LRPPSFLRA
LRTSKEPVSRHLCELLAQQF
	LRVAPEEHPTLLTEAPLNPK
LSALIDGKNFNAGGHKVGLGFELEA
LSALLDGKNVNAGGHKLG
LSALLDGKNVNAGGHKLGLG
LSALLDGKNVNAGGHKLGLGLEFQA
LSALVDGKSFNAGGHKLG
LSALVDGKSFNAGGHKLGLALELEA
LSAVMMLR
LSEKIVYGHLDDPANQEIERGKTYLR
LSFRKLFRHKDTENSPTTSANLK
LSGAQIDDNIPRRTTQ
LSGAQIDDNIPRRTTQRIVAPPGGRAN
LSGAQIDDNIPRRTTQRIVAPPGGRANIT
LSGAQIDDNIPRRTTQRIVAPPGGRANITS
LSGAQIDDNIPRRTTQRIVAPPGGRANITSLG
LSGAQIDDNNPRRTGHRIVAPPGGRSNITS
LSILKYQMQPK
	LSKAVHKAVLTIDETGTEAAAATVFE
LSKGADKTVKGPDGLTALEATDNQAIKALLQ
	LSPTNCDASEPLAEKVLDLINKGRRSGYVFELLR
	LSQAVHKAVLTIDETGTEAAAVTVL
	LSQAVHKAVLTIDETGTEAAAVTVLQ
LSQDEVKAETIRSLR
	LSRELEEISERLEEAGGATSAQIEMN
LSRFSWGAEGQKPGFG
LSRFSWGGRDS
LSRFSWGGRDSRSG
LSRFSWGGRDSRSGSPM
LSRFSWGGRDSRSGSPMA
LSRFSWGGRDSRSGSPMAR
LSRFSWGGRDSRSGSPMARR
LSSPEHVNRPINGNGKQ
LSSYQTNKERHDELSYF
LSTEKVLQETILVEER
LSTEKVLQETILVEERHVM
LSVVIAARN
	LTAVPRYSMWFKQIMK
LTDTSKFTGSHKE
LTDTSKFTGSHKERFDQSGKGKGK
LTDTSKFTGSHKERFDQSGKGKGKAG
LTEEKETAFEFLSSA
LTEVSETVTQHKHKERLS
LTFGDIVAVRCYEKA
LTFNRTRQAVITKELIEIISGAAALD
LTHGSVVSTRTYEKEA
LTLLQKLDFPAMK
LTTKNLDYVATSIHEAVTKIQ
LVDESGYVPGYKHAGTYDQKVQGGK
	LVNFFSSLMNLEEKPAPAA
LVPGTPTRTRHDEYLEVTKAPSLD
LVPGTPTRTRHDEYLEVTKAPSLDS
LVQLAGTRESVDSAKPRVY
LVTLASHHPADFTPAVH
	LVTLASHHPADFTPAVHASLDKFLASVSTVLTSKY
LVTLASHHPADFTPAVHASLDKFLASVSTVLTSKYR
	LVTRCKDALA
MAAFPKKQN
MAHALKPGEFGLASICNGGGGASALLIEKL
MAIVGGMALGVAGLAGLIGLAVSKSKS
MAVEDLVAAKLVYDSWSSGK
MAYNDFFLEDNK
	MCRTLEDQLSEVKTKEEEQQRLINELSTQ
MDAGFFRGTSAEQDNRFSNKQKKLLK
MDAIKKKMQMLK
MDATLTAREIRER
	MDCCTESACSKPDDDILDIPLDDPGANAAAAKIQ
MDDYAVLSDTELAAVLRQYNIPHGPIVG
MDENLEQVSGIIGNLR
MDFLRNLFT
MDFLRNLFTQT
MDFLRNLFTQTLGLGSQKERLLD
MDFSKLPKIRDEDKESTFGYVHGVSGPVVT
MDFVMKQALG
MDFVMKQALGGAT
MDFVMKQALGGATK
MDFVMKQALGGATKDM
MDFVMKQALGGATKDMGK
MDFVMKQALGGATKDMGKM
MDFVMKQALGGATKDMGKMLG
MDHARHGFLP
MDHARHGFLPR
MDHARHGFLPRHRDTGILD
MDIAIHHPWIRR
MDIAIHHPWIRRPFFPFH
MDKNELVQKAKLA
MDLVKSHLM
MDLVKSHLMY
MDNAGKEREAVQLMAEAEKRVKASHSFLR
	MDNLSPEEVQLRAHQVTDESLE
MDPKDRKKIQF
MDPKDRKKIQFSVPAPPSQ
MDPKDRKKIQFSVPAPPSQLDPRQVEMIR
MDPRKVSELR
MDPRKVSELRAFVK
	MDPSGVKVLETAEDIQE
	MDPSGVKVLETAEDIQER
MDPSGVKVLETAEDIQERRQQVLD	MDPSGVKVLETAEDIQERRQQVLD
	MDQARSAFSNLF
MDRLLRLG
MDRLLRLGGGMPGLG
MDSQGRKVVVCDNGTGFVK
MDTSRVQPIK
MDTSRVQPIKLARVT
MDTSRVQPIKLARVTKVLG
MDVFKKGFSIAKEGVVG
MDVFKKGFSIAKEGVVGAVEKTKQGVTE
MDVFMKGLS
MDVFMKGLSK
MDVFMKGLSKAKEG
MDVFMKGLSKAKEGVV
MDVFMKGLSKAKEGVVA	MDVFMKGLSKAKEGVVA
MDVFMKGLSKAKEGVVAA
MDVFMKGLSKAKEGVVAAAEK
MDVFMKGLSKAKEGVVAAAEKTK
MDVFMKGLSKAKEGVVAAAEKTKQ
MDVFMKGLSKAKEGVVAAAEKTKQG
MDVFMKGLSKAKEGVVAAAEKTKQGVA
MDVFMKGLSKAKEGVVAAAEKTKQGVAE	MDVFMKGLSKAKEGVVAAAEKTKQGVAE
MDVFMKGLSKAKEGVVAAAEKTKQGVAEA
MDVFMKGLSKAKEGVVAAAEKTKQGVAEAAG
MDVFMKGLSKAKEGVVAAAEKTKQGVAEAAGK
MDVFMKGLSKAKEGVVAAAEKTKQGVAEAAGKTK
MDVFMKGLSKAKEGVVAAAEKTKQGVAEAAGKTKEG
MDVFMKGLSKAKEGVVAAAEKTKQGVAEAAGKTKEGVLY
MDVFMKGLSMAK
MDVFMKGLSMAKEG
MDVFMKGLSMAKEGVVA
MDVFMKGLSMAKEGVVAA
MDVFMKGLSMAKEGVVAAAEK
MDVFMKGLSMAKEGVVAAAEKTK
MDVFMKGLSMAKEGVVAAAEKTKQ
MDVFMKGLSMAKEGVVAAAEKTKQG
MDVFMKGLSMAKEGVVAAAEKTKQGVT
MDVFMKGLSMAKEGVVAAAEKTKQGVTE
MDVFMKGLSMAKEGVVAAAEKTKQGVTEA
MDVFMKGLSMAKEGVVAAAEKTKQGVTEAAEKTK
MDVFMKGLSMAKEGVVAAAEKTKQGVTEAAEKTKEG
MDVFMKGLSMAKEGVVAAAEKTKQGVTEAAEKTKEGVL
MDVFMKGLSMAKEGVVAAAEKTKQGVTEAAEKTKEGVLY
MDVVYALKRQGRTLYGFGG
MDYLTTFTGKSGRLLR
	MEAAHSKSTEECLSYFGVSETTGLTPDQV
MEAGGLGCAVCVLTGASRGFGRALAPQLARLL
MEALIPVINKL
MEALKVEKFTTANRGNGLR
MEATKQVVNFGPGPAKLPHSVLL
MEAVAAQGKVK
	MEDLDALLSDLETTTSH
	MEDLDALLSDLETTTSHMSRLG
	MEDVNSNVNADQEVRKLQELV
	MEDVTLHIVERPY
	MEEASGSAGNDRVRNLQSEVEGVKNIMTQN
	MEEASGSAGNDRVRNLQSEVEGVKNIMTQNVE
MEEGFRDRAAFIRGAK
MEEGFRDRAAFIRGAKDIAK
MEEGFRDRAAFIRGAKDIAKEVK
MEEGFRDRAAFIRGAKDIAKEVKK
MEEGFRDRAAFIRGAKDIAKEVKKH
MEEGFRDRAAFIRGAKDIAKEVKKHA
MEEGFRDRAAFIRGAKDIAKEVKKHAA
MEEGFRDRAAFIRGAKDIAKEVKKHAAK
MEEGFRDRAAFIRGAKDIAKEVKKHAAKK
	MEEIGILVEKIQ
MEEIGILVEKIQDEIPALSVSRPQTG
MEEIGILVEKIQDEIPALSVSRPQTGLS
MEEKLKKAKIIF
MEEKLKKAKIIFVVG
MEERAAAAVASAASSCRPLG
MEFRQEEFRKLA
MEFRQEEFRKLAG
MEFRQEEFRKLAGR
MEFRQEEFRKLAGRALG
MEFRQEEFRKLAGRALGRLH
MEFRQEEFRKLAGRALGRLHRLLE
MEFVMKQALG
MEFVMKQALGGATKDM
MEFVMKQALGGATKDMG
MEFVMKQALGGATKDMGK
MEGECRVLSIQSHVVRGYVG
MEGECRVLSIQSHVVRGYVGNRAAMFPLQ
MEGPLSVFGDRSTGEAVRSQNVMAAASIANIVK
MEGQRWLPLEANPEVTNQFLKQLG
MEGYHKPDQQKLQALKDTANRLR
	MEKLRRVLSGQDDEEQGLTAQVLD
	MELSADYLREKLRQDLE
MELVEVLKR
MELVEVLKRGVQQV
MELVEVLKRGVQQVTGHGGLR
MELVEVLKRGVQQVTGHGGLRGLL
MELVEVLKRGVQQVTGHGGLRGLLR
MEMKKKINMELK
MEPALGSERRSPPGPGVPRPPPRGHAPSTA
MEPLHKDAETAAAAAA
MEPLHKDAETAAAAAAVA
MEPLHKDAETAAAAAAVAA
MEPLSHRGLPRLS
MEPSLATGGSETTRLVSARDR
MEPSLATGGSETTRLVSARDRS
MEQLLRAQLHTTTLRAFG
MEREKEQFRKLF
MERQVLLSEPQEAAALYRGLSRQPSLS
MERQVLRLR
MERRRITSARRSYASETVVRGLGPSRQLG
MESKEPQLKGIVTRLF
MESLLENPVRAVLYLKELT
MESMLNKLKSTVTK
MESRGKSASSPKPDTKVPQATAEAK
MESRGKSASSPKPDTKVPQATAEAKATPAAD
MESRGKSASSPKPDTKVPQATAEAKATPAADG
MESRGKSASSPKPDTKVPQATAEAKATPAADGKAPLT
MESRIMIPLK
MESRIMIPLKISPLQ
MESVKQRILAP
MESVKQRILAPGKEGIK
MESVKQRILAPGKEGIKN
MESVKQRILAPGKEGIKNF
MESVKQRILAPGKEGIKNFAGKSLG
MESVKQRILAPGKEGIKNFAGKSLGQIY
METLLKRELG
METLLKRELGCSSVK
METPLEKALTTMVT
METPLEKALTTMVTTFHKYSGREGSKLT
MEVKRLKVTELR
MEVPRLDH
MEVPRLDHALS
MFGIDKDAIVQAVKGLVTKG
MFLTRSEYDRGVNTFSPEGRLF
MFLTRSEYDRGVNTFSPEGRLFQ
MFLVNSFLKGGGGGGGGGG
	MFLVNSFLKGGGGGGGGGGLG
MFLVNSFLKGGGGGGGGGGLGGGLG	MFLVNSFLKGGGGGGGGGGLGGGLG
MFQAAGAAQATPSHEAKGSSGSSTVQRS
MFQAAGAAQATPSHEAKGSSGSSTVQRSK
MFQAAGAAQATPSHEAKGSSGSSTVQRSKSFSL
MFQAAGAAQATPSHEAKGSSGSSTVQRSKSFSLR
MFRFMRDVEPED
MFRFMRDVEPEDPMFLMDPFAIHRQHMSRML
MFRNSLKMLL
MFRNSLKMLLT
MFRRERSIPLR
MFRRILQRTPGRVG
	MFSFNMFDHPIPR
MGGAFVLVLYDEIKKYT
MGGAFVLVLYDEIKKYV
MGHAGAIIAGGK
MGKEGVHGGLINKKCYEMASHLRRSQY
MGPPPKTGLFCSLIKRTRNRSKE
MGQKDSYVGDEAQSKRGILT
MGQKDSYVGDEAQSKRGILTLK
MHAIFDRPVAVGGKVEVRPMM
MHHQSVLH
MHHQSVLHSGYFHPLL
MHHQSVLHSGYFHPLLR
MHRDSCPLDCKVYVGNLGNNGNKTELERAFGYYGPLR
MIAAQLLAYYFTELK
MIGVNSVQSASKVRVR
MIGVNSVQSASKVRVRTSG
MIGVNSVQSASKVRVRTSGS
MIGVNSVQSASKVRVRTSGSVK
MIGVNSVQSASKVRVRTSGSVKYSR
MIGVNSVQSASKVRVRTSGSVKYSREDSIR
MILGSLSRAGPLPLL
MILGSLSRAGPLPLLR
MIPLILLTTSPKLITGLTM
MIQNVGNHLRRG
MIQNVGNHLRRGFA
MKKFFQEIKADIKFK
MKLLTHNLL
MKLLTHNLLSSHVRGVGTRGFPLR
MKPAMETAAEENTEQSQERKVN
MKPAMETAAEENTEQSQERKVNSRAEMEIG
MKRAPAFLSAEEVQDHLR
MKRAPAFLSAEEVQDHLRSSSLLIPPLE
MLARRKPVLPALT
	MLDGTVKTIMVDDSKTVTDML
MLGMIRNSLFG
MLGPEGGEGYVVKLR
MLHTEGHALLR
MLKAESSGERTTL
MLKAESSGERTTLR
MLKAESSGERTTLRSASPHRNAYRTEFQALK
MLPPKTEQYVELHKGEVVDVMVIGRL
MLRRPLVGLA
	MLSEAEEPREVATDVF
MLSRFLGPRYREL
MLSRFLGPRYRELARNWIPTAG
MLSRFLGPRYRELARNWIPTAGMW
MLSRFLGPRYRELARNWIPTAGMWGT
MLSVAARSGPFAPVL
MLSVAARSGPFAPVLS
MLSVAARSGPFAPVLSATSRGVAGALRPLLQ
MLTLASKLKRDDGLK
	MMDQARSAFSNLF
MMEEIDRFQVPTAH
	MMEGLDDGPDFLSEEDRGL
MMKTEPRGPGGPLR
MMLRGNLK
MMLRGNLKQVRIEKNPARLR
MMLRGNLKQVRIEKNPARLRALE
MMNFLRRRLS
MMNFLRRRLSDSSF
MMTVYFGSGFAAPFFIVRHQLLKK
MNDTVTLRTRKFM
[truncated: 1,281 more rows]
